# Supplementary material for: Anion Dependent Particle Size Control of Platinum Nanoparticles Synthesized in Ethylene Glycol
Source: Nanomaterials (Basel). 2021 Aug 18;11(8):2092. doi: 10.3390/nano11082092 (PMC8400561; doi:10.3390/nano11082092)
Supplement: Supplementary file 1 [file nanomaterials-11-02092-s001.zip]

Archive with 1 entries (1 files):
- nanomaterials-1325808-supplementary.pdf
